# Supplementary material for: Hsf and Hsp gene families in Populus: genome-wide identification, organization and correlated expression during development and in stress responses
Source: BMC Genomics. 2015 Mar 14;16(1):181. doi: 10.1186/s12864-015-1398-3 (PMC4373061; doi:10.1186/s12864-015-1398-3)
Supplement: Additional file 1: Table S1. — Hsf and Hsp gene families in Populus. [file 12864_2015_1398_MOESM1_ESM.xlsx]

## Sheet: Sheet1
Table S1. Hsf and Hsp gene families in Populus.
Gene Name	Locus	Genomic position	Length (aa)	pI	MW (kDa)	Subcellular localization predictions*	Arabidopsis ortholog locus	Other Names**
Hsf
PtHsf-A1a	Potri.003G095000	Chr03(+):12186194-12192461	508	4.84	55.7	nucl: 14.0	AT1G32330
PtHsf-A1b	Potri.013G079800	Chr13(-):6943934-6949844	500	5.54	55.1	nucl: 13.5, cyto_nucl: 7.5	AT5G16820
PtHsf-A1c	Potri.001G138900	Chr01(-):11152850-11157980	596	5.49	65.4	nucl: 8.0, chlo: 2.0, golg_plas: 2.0, plas: 1.5, golg: 1.5	AT1G32330
PtHsf-A2	Potri.006G226800	Chr06(-):23829009-23831746	389	4.96	43.9	nucl: 14.0	AT2G26150
PtHsf-A3	Potri.006G115700	Chr06(-):9086041-9090556	445	5.09	49.9	nucl: 13.0	AT5G03720
PtHsf-A4a	Potri.011G071700	Chr11(-):6828550-6830854	407	5.23	46.3	nucl: 14.0	AT4G18880
PtHsf-A4b	Potri.014G141400	Chr14(-):10765224-10768161	444	5.82	50.8	nucl: 14.0	AT4G18880
PtHsf-A4c	Potri.004G062300	Chr04(-):5144445-5146780	408	5.14	46.6	nucl: 14.0	AT4G18880
PtHsf-A5a	Potri.017G059600	Chr17(-):5475990-5478955	486	5.68	54.4	nucl: 14.0	AT4G13980
PtHsf-A5b	Potri.001G320900	Chr01(-):32568231-32571488	491	5.77	54.7	nucl: 14.0	AT4G13980
PtHsf-A6a	Potri.010G082000	Chr10(-):10824410-10827002	359	5.16	41.3	nucl: 11.0, cyto: 2.0	AT3G22830
PtHsf-A6b	Potri.008G157600	Chr08(+):10685804-10687987	349	5.15	40.1	nucl: 13.0	AT3G22830
PtHsf-A7a	Potri.005G214800	Chr05(+):22773451-22776670	360	5.5	40.7	nucl: 13.5, cyto_nucl: 7.5	AT3G51910
PtHsf-A7b	Potri.002G048200	Chr02(-):3139155-3142068	360	5.36	41.1	nucl: 11.5, cyto_nucl: 6.5, chlo: 1.0	AT3G51910
PtHsf-A8a	Potri.008G136800	Chr08(+):9109649-9113479	326	4.71	37	nucl: 9.0, cyto: 2.0, chlo: 1.0, plas: 1.0	AT1G67970
PtHsf-A8b	Potri.010G104300	Chr10(-):12485589-12489474	393	4.7	44.7	nucl: 13.0	AT1G67970
PtHsf-A9	Potri.006G148200	Chr06(-):12749304-12751289	431	5.47	48.5	nucl: 12.0, chlo: 1.0	AT5G54070
PtHsf-B1	Potri.007G043800	Chr07(-):3778290-3781782	286	4.81	31	nucl: 13.0	AT4G36990
PtHsf-B2a	Potri.012G138900	Chr12(+):15349372-15351440	302	5.04	33.4	nucl: 12.0, cyto: 1.0	AT4G11660
PtHsf-B2b	Potri.001G108100	Chr01(+):8581333-8584049	344	4.97	36.8	nucl: 13.0	AT4G11660
PtHsf-B2c	Potri.015G141100	Chr15(+):14827621-14829115	287	5.14	31.8	nucl: 9.0, cyto: 2.0, vacu: 2.0	AT4G11660
PtHsf-B3a	Potri.006G049200	Chr06(+):3534435-3536506	227	8.75	26.4	nucl: 12.0, plas: 1.0	AT2G41690
PtHsf-B3b	Potri.016G056500	Chr16(-):3747050-3749164	229	6.78	26.5	nucl: 13.0	AT2G41690
PtHsf-B4a	Potri.002G124800	Chr02(+):9388240-9390179	365	8.15	40.4	nucl: 14.0	AT1G46264
PtHsf-B4b	Potri.009G068000	Chr09(+):6773881-6775633	273	6.67	31.5	nucl: 12.0, chlo: 1.0	AT1G46264
PtHsf-B4c	Potri.014G027100	Chr14(+):2299827-2301609	369	8.16	41	nucl: 14.0	AT1G46264
PtHsf-B4d	Potri.001G273700	Chr01(+):28036166-28038189	271	6.63	31.3	nucl: 13.0	AT1G46264
PtHsf-C1	Potri.T137400	scaffold_294(-):24899-26455	340	5.43	38	nucl: 11.0, cyto: 1.0, plas: 1.0	AT3G24520
sHsp
Pt12.2I-sHsp	Potri.013G108800	Chr13(-):12213131-12213442	104	9.89	12.2	cyto: 7.0, nucl: 3.0, chlo: 1.0, plas: 1.0, extr: 1.0	AT1G53540
Pt12.4I-sHsp	Potri.012G123800	Chr12(-):14285603-14285917	105	8.82	12.4	chlo: 5.0, nucl: 3.0, cyto: 2.0, mito: 2.0, extr: 1.0	AT2G29500
Pt13.1I-sHsp	Potri.004G187200	Chr04(-):20265036-20269374	114	4.54	13.1	cyto: 13.0	AT1G07400	Pt18.3BI/ Pt18.3CI
Pt14.5I-sHsp	Potri.009G029900	Chr09(-):4049770-4050240	126	9.15	14.5	chlo: 13.0	AT3G46230	Pt17.7I
Pt15.6IV-sHsp	Potri.011G001600	Chr11(-):94425-95116	138	5.2	15.6	cyto: 12.0, chlo: 1.0	AT4G21870	Pt15.6IV
Pt15.8I-sHsp	Potri.006G093500	Chr06(+):7128709-7129529	141	5.82	15.8	cyto: 10.0, chlo: 3.0	AT5G59720	Pt15.9I
Pt16.1PX-sHsp	Potri.017G130700	Chr17(-):14151728-14152770	143	6.98	16.1	cyto: 9.0, nucl: 2.0, chlo: 1.0, mito: 1.0	AT5G37670	Pt15.9PX
Pt16.2I-sHsp	Potri.T125900	scaffold_223(+):22752-23753	143	5.48	16.2	cyto: 8.0, extr: 3.0, nucl: 1.0, cysk: 1.0	AT1G53540
Pt16.5I-sHsp	Potri.001G254700	Chr01(-):26440417-26440879	143	5.69	16.5	cyto: 14.0	AT1G07400	Pt17.6AI
Pt16.9VI-sHsp	Potri.018G140600	Chr18(+):16029312-16030193	151	4.46	16.9	cyto: 7.0, nucl: 4.0, extr: 3.0	AT2G19310	Pt16.9VI
Pt17.5II-sHsp	Potri.006G223900	Chr06(+):23594949-23596063	158	6.16	17.5	cyto: 11.0, nucl: 3.0	AT5G12020	Pt17.5II
Pt17.5I-sHsp	Potri.019G081200	Chr19(-):11462395-11463169	153	6.34	17.5	cyto: 11.0, extr: 3.0	AT3G46230	Pt17.5AI/ Pt17.5BI
Pt17.6III-sHsp	Potri.003G071100	Chr03(+):9935479-9937350	157	6.43	17.6	cyto: 10.0, chlo: 1.0, plas: 1.0, extr: 1.0	AT1G54050	Pt17.5III
Pt17.6I-sHsp	Potri.010G175200	Chr10(-):17565834-17566824	156	6.18	17.6	cyto: 11.0, nucl: 2.0	AT1G53540	Pt17.5
Pt17.8I-sHsp	Potri.009G049800	Chr09(-):5471571-5472038	156	6.19	17.8	cyto: 14.0	AT2G29500	Pt17.8AI
Pt17.9I-sHsp	Potri.001G238700	Chr01(-):24983323-24984125	160	6.19	17.9	cyto: 11.0, chlo: 2.0	AT3G46230	Pt17.8BI
Pt18.0I-sHsp	Potri.009G039200	Chr09(-):4715844-4717062	157	6.19	18	cyto: 14.0	AT1G53540	Pt18.0I
Pt18.1I-sHsp	Potri.009G148000	Chr09(-):11653964-11654820	159	6.2	18.1	cyto: 14.0	AT1G07400	Pt18.1I
Pt18.2I-sHsp	Potri.004G187400	Chr04(-):20268664-20271445	160	5.81	18.2	cyto: 14.0	AT1G07400	Pt18.2AI
Pt18.3I-sHsp	Potri.008G062300	Chr08(-):3765267-3766360	163	6.2	18.3	cyto: 13.0	AT5G59720	Pt18.3AI/ Pt18.3DI
Pt18.5I-sHsp	Potri.009G147900	Chr09(-):11651719-11652600	161	5.2	18.5	nucl: 6.0, extr: 5.0, cyto: 2.0	AT2G29500
Pt18.6I-sHsp	Potri.010G195700	Chr10(+):18919869-18920815	163	6.2	18.6	cyto: 12.0, mito: 2.0	AT5G59720	Pt18.5I
Pt19.0I-sHsp	Potri.009G049900	Chr09(-):5472133-5475352	172	6.93	19.7	cyto: 14.0	AT1G07400	Pt17.6BI
Pt19.8I-sHsp	Potri.006G093400	Chr06(-):7126313-7127064	175	6.78	19.8	cyto: 14.0	AT1G53540	Pt17.4BI
Pt19.9CP-sHsp	Potri.015G005800	Chr15(-):362192-363059	180	9.25	19.9	chlo: 14.0	AT4G27670	Pt23.1CP
Pt20.5MTII-sHsp	Potri.006G034600	Chr06(-):2340773-2342004	181	4.67	20.5	chlo: 14.0	AT5G51440	Pt20.4
Pt21.8ER-sHsp	Potri.013G089200	Chr13(+):9374722-9375608	193	5.91	21.8	chlo: 8.0, E.R.: 2.0, nucl: 1.0, mito: 1.0, extr: 1.0	AT4G10250	Pt21.8ER
Pt22.4V-sHsp	Potri.001G416200	Chr01(+):44114415-44115779	197	5.01	22.4	nucl: 12.0, chlo: 1.0	AT5G54660	Pt24.9V
Pt23.1V-sHsp	Potri.011G131800	Chr11(+):15689717-15690714	203	5.03	23.1	nucl: 12.0, chlo: 1.0	AT5G54660	Pt20.8V
Pt23.9MT-sHsp	Potri.003G109200	Chr03(+):13282693-13283998	214	6.35	23.9	mito: 12.0, chlo: 2.0	AT5G51440	Pt23.9MT
Pt24.0MT-sHsp	Potri.003G076000	Chr03(-):10442210-10443577	219	8.96	24	mito: 9.0, chlo: 5.0	AT5G51440	Pt24.0MT
Pt25.3MT-sHsp	Potri.009G021400	Chr09(+):3327490-3328549	230	6.44	25.3	chlo: 10.0, nucl: 3.0	AT4G25200	Pt20.3
Pt25.6MTII-sHsp	Potri.003G075900	Chr03(-):10438778-10440584	226	5.99	25.6	mito: 8.0, chlo: 6.0	AT5G51440
Pt25.8VI-sHsp	Potri.006G073500	Chr06(+):5483421-5485361	226	6.52	25.8	cyto: 10.0, mito: 2.0, chlo: 1.0	AT2G19310
Pt26.2CP-sHsp	Potri.012G022400	Chr12(-):1977489-1978734	239	6.92	26.2	chlo: 11.0, cyto: 2.0	AT4G27670	Pt24.0CP
Pt27.3CP-sHsp	Potri.010G053400	Chr10(-):8367050-8368287	241	8.91	27.3	chlo: 8.0, nucl: 1.0, cyto: 1.0, extr: 1.0, vacu: 1.0, E.R.: 1.0	AT4G27670	Pt22.1
Pt27.3MTII-sHsp	Potri.001G192600	Chr01(-):17527864-17529538	244	7.72	27.3	chlo: 7.0, mito: 5.0, nucl: 1.0	AT1G52560	Pt21.1
Hsp60
PtHsp60-1	Potri.001G054400	Chr01(-):4122156-4127012	575	5.66	61	mito: 13.0	AT3G23990
PtHsp60-2	Potri.003G173900	Chr03(+):18305437-18310287	575	5.75	61.2	mito: 12.0, chlo: 2.0	AT3G23990
PtHsp60-3	Potri.002G252900	Chr02(-):24201975-24206840	576	5.84	61.1	mito: 11.5, chlo_mito: 7.5, chlo: 2.5	AT3G23990
PtCpn60-a1	Potri.009G009300	Chr09(-):1670392-1674566	587	5.24	62	chlo: 13.0	AT2G28000
PtCpn60-a2	Potri.004G213400	Chr04(+):22114421-22117772	588	5.16	62.1	chlo: 12.0, mito: 2.0	AT2G28000
PtCpn60-a3	Potri.015G122800	Chr15(+):13653311-13657757	586	8.33	62.2	chlo: 13.0	AT5G18820
PtCpn60-a4	Potri.015G123600	Chr15(+):13711820-13716224	575	8.34	61	chlo: 10.0, mito: 2.0, extr: 1.0	AT5G18820
PtCpn60-b1	Potri.003G222400	Chr03(-):21675609-21680178	608	5.73	64.5	chlo: 12.0, cyto: 1.0	AT3G13470
PtCpn60-b2	Potri.001G002500	Chr01(+):155848-160490	608	5.62	64.2	chlo: 13.0	AT3G13470
PtCpn60-b3	Potri.010G135100	Chr10(-):14902623-14907528	628	8.01	67.9	chlo: 7.0, cyto: 5.0, nucl: 1.0	AT1G26230
PtCpn60-1.1	Potri.019G034200	Chr19(-):3851384-3856308	546	5.34	58.7	cyto: 8.0, chlo: 3.0, pero: 2.0	AT3G03960
PtCpn60-1.2	Potri.013G058500	Chr13(+):4384719-4389451	546	5.28	58.7	cyto: 8.0, chlo: 2.0, pero: 2.0, nucl: 1.5, cysk_nucl: 1.5	AT3G03960
PtCpn60-2.1	Potri.004G101500	Chr04(+):8897354-8904653	536	6.08	59.1	cyto: 7.0, chlo: 6.0	AT3G02530
PtCpn60-2.2	Potri.T147600	scaffold_480(+):8579-14261	536	6.09	58.7	cyto: 8.0, chlo: 5.0	AT3G02530
PtCpn60-2.3	Potri.017G113600	Chr17(-):12871958-12877635	536	6.19	59	cyto: 8.0, chlo: 5.0	AT3G02530
PtCpn60-4.1	Potri.004G133800	Chr04(+):15403164-15407569	557	5.92	60.5	cyto: 7.0, chlo: 3.0, nucl: 2.5, cysk_nucl: 2.0	AT5G26360
PtCpn60-4.2	Potri.T046300	scaffold_42(-):305469-309262	480	5.43	52	chlo: 12.0, cyto: 2.0	AT5G26360
PtCpn60-4.3	Potri.018G138200	Chr18(-):15789719-15793944	557	6.04	60.5	cyto: 9.0, chlo: 2.0, nucl: 1.5, cysk_nucl: 1.5	AT5G26360
PtCpn60-5.1	Potri.002G142700	Chr02(+):10586089-10592711	547	5.97	59.1	cyto: 8.0, chlo: 2.0, pero: 2.0, plas: 1.0	AT3G20050
PtCpn60-5.2	Potri.014G058500	Chr14(+):4528355-4534386	547	5.74	59.3	cyto: 9.0, plas: 2.0, pero: 2.0	AT3G20050
PtCpn60-6.1	Potri.004G195300	Chr04(-):20877413-20882759	562	6.2	60.4	cyto: 7.0, extr: 3.0, pero: 2.0, chlo: 1.0	AT3G11830
PtCpn60-6.2	Potri.009G157400	Chr09(-):12216807-12223209	562	6.03	60.3	cyto: 8.0, extr: 3.0, chlo: 1.0, vacu: 1.0	AT3G11830
PtCpn60-7.1	Potri.001G341100	Chr01(-):34593578-34598640	527	5.65	57.1	cyto: 9.0, chlo: 3.0, cysk: 2.0	AT5G20890
PtCpn60-7.2	Potri.006G128600	Chr06(-):10479639-10484668	528	5.54	57.2	cyto: 7.0, chlo: 5.0, cysk: 2.0	AT5G20890
PtCpn60-8.1	Potri.012G051300	Chr12(-):5009097-5011697	532	7.13	57.4	chlo: 3.5, nucl: 3.0, cyto: 3.0, pero: 3.0, chlo_mito: 2.5	AT3G18190
PtCpn60-8.2	Potri.015G042600	Chr15(+):4040696-4042886	534	6.54	57.7	cyto: 5.0, nucl: 3.0, chlo: 2.5, pero: 2.0, chlo_mito: 2.0	AT3G18190
PtCpn60-9.1	Potri.008G182300	Chr08(-):12417992-12423018	536	5.68	59.2	cyto: 6.0, chlo: 4.0, cysk: 2.0, nucl: 1.0	AT1G24510
PtCpn60-9.2	Potri.010G051700	Chr10(+):8224480-8230995	536	5.71	59	cyto: 6.0, chlo: 4.0, cysk: 2.0, nucl: 1.0	AT1G24510
Hsp70
PtHsp70-1	Potri.010G205800	Chr10(+):19657381-19660151	650	5.09	71	cyto: 8.0, cysk: 4.0, chlo: 1.0	AT5G02500
PtHsp70-2	Potri.008G054600	Chr08(-):3220568-3223132	649	5.09	71.2	cyto: 8.0, cysk: 4.0, chlo: 1.0	AT5G02500
PtHsp70-3	Potri.010G205700	Chr10(+):19646950-19649921	649	5.12	71.1	cyto: 8.0, cysk: 5.0	AT5G02500
PtHsp70-4	Potri.008G054700	Chr08(-):3227257-3230308	649	5.13	71.1	cyto: 9.0, cysk: 4.0	AT5G02500
PtHsp70-5	Potri.010G206600	Chr10(-):19697773-19700832	649	5.09	71.1	cyto: 7.0, cysk: 4.0, chlo: 2.0	AT5G02500
PtHsp70-6	Potri.008G054000	Chr08(+):3189756-3192879	649	5.14	71.3	cyto: 9.0, cysk: 4.0	AT5G02500
PtHsp70-7	Potri.001G042700	Chr01(+):3102549-3104642	656	5.34	71.9	cyto: 11.0, chlo: 2.0	AT3G12580
PtHsp70-8	Potri.003G184000	Chr03(+):19025261-19027423	652	8.33	72.2	cyto: 8.0, chlo: 5.0	AT3G12580
PtHsp70-9	Potri.001G042600	Chr01(-):3098600-3100784	656	5.4	71.9	cyto: 11.0, nucl: 2.0	AT3G12580
PtHsp70-10	Potri.008G054900	Chr08(-):3236615-3238878	652	5.29	72.1	cyto: 9.0, nucl: 4.0	AT5G02500
PtHsp70-BIP1	Potri.001G087500	Chr01(-):6920967-6924312	667	5.05	73.5	E.R.: 8.0, golg: 3.0, chlo: 1.0, cyto: 1.0	AT5G42020
PtHsp70-BIP2	Potri.003G143600	Chr03(+):16000920-16004484	667	5.1	73.5	E.R.: 7.0, extr: 2.0, golg: 2.0, vacu: 1.0, pero: 1.0	AT5G42020
PtHsp70-BIP3	Potri.012G017600	Chr12(+):1650883-1654098	669	5.13	73.4	E.R.: 7.0, extr: 2.0, cyto: 1.5, cyto_nucl: 1.5, vacu: 1.0, pero: 1.0	AT5G28540
PtHsp70-BIP4	Potri.013G018000	Chr13(+):1178017-1181121	661	5.2	73.4	E.R.: 7.0, vacu: 3.0, chlo: 2.0, nucl: 1.0	AT5G28540
PtmtHsc70-1	Potri.009G079700	Chr09(+):7632192-7635660	683	5.56	73.3	mito: 11.0, chlo: 3.0	AT5G09590
PtmtHsc70-2	Potri.001G285500	Chr01(+):29177059-29180511	684	5.56	73.2	mito: 10.0, chlo: 4.0	AT5G09590
PtcpHsc70-1	Potri.004G224400	Chr04(+):23064052-23068232	706	5.35	75.2	chlo: 14.0	AT4G24280
PtcpHsc70-2	Potri.003G006300	Chr03(-):522434-526644	707	5.24	75.3	chlo: 14.0	AT5G49910
PtHsp70t-1	Potri.010G088600	Chr10(-):11243707-11247110	573	5.31	62.4	cyto: 9.0, chlo: 3.0, plas: 1.0	AT2G32120
PtHsp70t-2	Potri.008G152000	Chr08(+):10320087-10322055	573	5.28	62.1	cyto: 10.0, chlo: 2.0, plas: 1.0	AT2G32120
Hsp100
PtHsp100-ClpB1	Potri.015G056900	Chr15(-):7805863-7809849	915	5.82	101.7	cyto: 14.0	AT1G74310
PtHsp100-ClpB2	Potri.015G057000	Chr15(-):7816693-7820486	915	5.83	101.7	cyto: 13.0	AT1G74310
PtHsp100-ClpB3	Potri.004G124800	Chr04(+):12073075-12079442	968	6.34	108.5	chlo: 13.0	AT5G15450
PtHsp100-ClpB4	Potri.017G090600	Chr17(-):10787380-10794026	975	6.93	109.3	chlo: 14.0	AT5G15450
PtHsp100-ClpB5	Potri.006G262700	Chr06(+):26571352-26578672	975	6.91	109.1	mito: 9.0, chlo: 4.0	AT2G25140
Gene loci are obtained from the Phytozome website (http://www.phytozome.net). A complete list of the coding sequences (CDS), deduced amino acid sequences and genomic DNA sequences is available in Additional file 2.
*PSORT predictions: plas (plasma membrane), vacu (vacuolar membrane), cyto (cytosol), chlo (chloroplast), nucl (nuclear), E.R. (endoplasmic reticulum), mito (mitochondrion). The numbers indicate the number of nearest neighbors to the query which localize to each site.
**The other names of Populus sHsp genes was according to Water et al. (2008)
