# Supplementary material for: Hsf and Hsp gene families in Populus: genome-wide identification, organization and correlated expression during development and in stress responses
Source: BMC Genomics. 2015 Mar 14;16(1):181. doi: 10.1186/s12864-015-1398-3 (PMC4373061; doi:10.1186/s12864-015-1398-3)
Supplement: Additional file 10: Table S9. — FPKM of Populus Hsfs and Hsps during heat treatment obtained from RNA-seq data. One-year-old seedlings of P. alba × P. glandulosa were treated at 37°C for 8 h (10:00 a.m. ~ 18:00 p.m.) and then recovered to 23°C. Control plants (CK) were grown under 23°C. During the heat treatment, materials collected at three time points were used for RNA-seq. 0 h, before heat treatment; 2 h, 2 h after 37°C heat treatment; R2 h, 2 h after recovered from 37°C to 23°C. At the time points of 2 h and R2 h, the 5th internode of four independent plants in heat treatment group and control group were collected for RNA extraction and RNA-seq. Differential expression was calculated by Cuffdiff using the FPKM.) [file 12864_2015_1398_MOESM10_ESM.xlsx]

## Sheet: Sheet1
Table S9. FPKM of Populus Hsf and Hsp genes during heat treatment obtained from RNA-seq data.
				Control group before heat treatment	Heat treatment group after 2h of 37°C heat treatment	Control group after 2h of 37°C heat treatment	Heat treatment group after 2h recovery from 37°C heat treatment	Control group after 2h recovery from 37°C heat treatment
Hsf		Gene Name	Gene locus	1d-0h-CK	1d-2h-HT	1d-2h-CK	1d-R2h-HT	1d-R2h-CK
	1	PtHsf-A1b	Potri.013G079800	1.824	1.714	1.378	1.828	1.361
	2	PtHsf-A1c	Potri.001G138900	1.834	3.348	1.845	1.818	1.646
	3	PtHsf-A1a	Potri.003G095000	1.723	1.669	1.874	1.811	2.324
	4	PtHsf-A2	Potri.006G226800	3.021	29.197	1.763	0.208	1.312
	5	PtHsf-A3	Potri.006G115700	4.411	7.077	6.102	2.455	2.907
	6	PtHsf-A4c	Potri.004G062300	1.218	1.24	1.263	1.206	1.147
	7	PtHsf-A4a	Potri.011G071700	0.506	0.403	0.809	0.526	0.638
	8	PtHsf-A4b	Potri.014G141400	0.285	0.87	0.502	0.457	0.193
	9	PtHsf-A5b	Potri.001G320900	1.655	2.943	1.133	1.929	1.565
	10	PtHsf-A5a	Potri.017G059600	2.404	2.661	2.307	2.445	2.028
	11	PtHsf-A6b	Potri.008G157600	0.978	2.7	0.608	0.579	0.365
	12	PtHsf-A6a	Potri.010G082000	0.77	9.816	0.617	2.004	1.335
	13	PtHsf-A7b	Potri.002G048200	0.293	3.777	0.203	0.447	0.355
	14	PtHsf-A7a	Potri.005G214800	0.401	3.816	0.253	0.109	0.255
	15	PtHsf-A8a	Potri.008G136800	1.252	1.422	1.758	2.014	1.412
	16	PtHsf-A8b	Potri.010G104300	1.616	1.927	1.309	1.552	1.517
	17	PtHsf-A9	Potri.006G148200	0.289	0.355	0.551	0.19	0.073
	18	PtHsf-B1	Potri.007G043800	4.201	23.272	3.428	3.123	4.116
	19	PtHsf-B2b	Potri.001G108100	5.077	22.026	2.806	0.643	2.373
	20	PtHsf-B2a	Potri.012G138900	4.43	11.003	3.393	1.09	3.951
	21	PtHsf-B2c	Potri.015G141100	1.504	1.406	2.152	1.078	1.346
	22	PtHsf-B3a	Potri.006G049200	0.241	0.233	0.304	0.065	0.198
	23	PtHsf-B3b	Potri.016G056500	0.035	0.043	0.069	0	0
	24	PtHsf-B4d	Potri.001G273700	6.443	4.622	5.911	2.386	6.436
	25	PtHsf-B4a	Potri.002G124800	4.953	6.237	4.961	3.934	6.2
	26	PtHsf-B4b	Potri.009G068000	3.211	3.78	3.464	2.122	4.306
	27	PtHsf-B4c	Potri.014G027100	4.21	4.124	4.507	4.213	5.44
	28	PtHsf-C1	Potri.T137400	0.308	0.272	0.167	0.415	0.202
sHsp	Gene Name	Gene locus	Transcript locus	1d-0h-CK	1d-2h-HT	1d-2h-CK	1d-R2h-HT	1d-R2h-CK
	1	Pt13.1I-sHsp	Potri.004G187200	5.113	109.342	0.108	0.187	0.132
	2	Pt14.5I-sHsp	Potri.009G029900	0	0	0	0	0
	3	Pt15.8I-sHsp	Potri.006G093500	20.416	393.213	0.995	19.06	0.616
	4	Pt16.2I-sHsp	Potri.T125900	10.859	201.412	0.365	11.537	0.094
	5	Pt16.5I-sHsp	Potri.001G254700	76.279	1352.12	2.731	16.113	2.018
	6	Pt17.5I-sHsp	Potri.019G081200	158.844	2661.73	6.605	54.053	8.041
	7	Pt17.6I-sHsp	Potri.010G175200	7.995	198.55	0.091	0.946	0.044
	8	Pt17.8I-sHsp	Potri.009G049800	97.914	1872.57	5.309	7.376	2.713
	9	Pt17.9I-sHsp	Potri.001G238700	19.562	388.787	0.268	32.64	0.169
	10	Pt18.0I-sHsp	Potri.009G039200	53.775	854.713	13.757	10.629	11.914
	11	Pt18.1I-sHsp	Potri.009G148000	9.292	198.125	0.449	1.625	0.157
	12	Pt18.2I-sHsp	Potri.004G187400	10.523	242.43	0.716	2.029	0.805
	13	Pt18.3I-sHsp	Potri.008G062300	375.037	6714.21	11.515	587.311	4.151
	14	Pt18.5I-sHsp	Potri.009G147900	14.853	299.998	1.237	1.402	1.021
	15	Pt18.6I-sHsp	Potri.010G195700	147.259	2481.02	2.022	171.458	1.058
	16	Pt19.0I-sHsp	Potri.009G049900	1.242	23.735	0	0.003	0
	17	Pt16.9VI-sHsp	Potri.018G140600	27.622	354.915	7.649	3.907	7.01
	18	Pt25.8VI-sHsp	Potri.006G073500	16.483	176.684	8.838	10.884	7.744
	19	Pt21.8ER-sHsp	Potri.013G089200	79.745	1456.11	0.55	208.985	0.545
	20	Pt16.1PX-sHsp	Potri.017G130700	32.122	524.313	5.496	11.587	3.5
	21	Pt19.9CP-sHsp	Potri.015G005800	1.226	18.686	0	0.419	0.103
	22	Pt26.2CP-sHsp	Potri.012G022400	141.318	2327.05	0.636	9.167	0.571
	23	Pt27.3CP-sHsp	Potri.010G053400	28.155	449.598	1.624	2.622	1.496
	24	Pt23.9MT-sHsp	Potri.003G109200	38.966	861.667	1.099	1.869	1.137
	25	Pt24MT-sHsp	Potri.003G076000	4.397	54.649	1.643	3.289	1.863
	26	Pt20.5MTII-sHsp	Potri.006G034600	0.227	0.29	0.61	0.659	0.355
	27	Pt25.3MT-sHsp	Potri.009G021400	0.12	0	0.044	0.389	0
	28	Pt25.6MTII-sHsp	Potri.003G075900	6.71	4.123	4.613	8.375	6.683
	29	Pt27.3MTII-sHsp	Potri.001G192600	29.335	557.394	0.53	6.439	0.275
	30	Pt12.2-sHsp	Potri.013G108800	0	0.462	0.7	0.301	0.377
	31	Pt12.4-sHsp	Potri.012G123800	0	0.507	0	0	0
	32	Pt19.8-sHsp	Potri.006G093400	0.302	0.284	0.062	0.162	0.458
Hsp60		Gene Name	Gene locus	1d-0h-CK	1d-2h-HT	1d-2h-CK	1d-R2h-HT	1d-R2h-CK
	1	PtHsp60-1	Potri.001G054400	10.76	76.053	6.315	4.115	8.875
	2	PtHsp60-2	Potri.003G173900	5.628	27.62	4.548	4.573	7.463
	3	PtHsp60-3	Potri.002G252900	5.125	6.053	4.483	9.032	7.315
	4	PtCpn60-a1	Potri.009G009300	29.881	109.148	25.076	8.511	31.086
	5	PtCpn60-a2	Potri.004G213400	4.988	31.092	4.313	2.128	5.129
	6	PtCpn60-a3	Potri.015G122800	2.951	3.068	3.41	5.484	4.459
	7	PtCpn60-a4	Potri.015G123600	3.332	3.04	3.678	5.662	4.322
	8	PtCpn60-b1	Potri.003G222400	28.869	212.996	15.289	4.794	17.14
	9	PtCpn60-b2	Potri.001G002500	21.481	46.627	19.61	13.759	22.558
	10	PtCpn60-b3	Potri.010G135100	0.097	0.646	0.409	0.643	0.614
	11	PtCpn60-1.1	Potri.019G034200	10.271	13.016	9.958	10.847	11.466
	12	PtCpn60-1.2	Potri.013G058500	7.218	7.771	6.689	8.363	8.104
	13	PtCpn60-2.1	Potri.004G101500	5.341	6.728	5.582	6.221	6.457
	14	PtCpn60-2.2	Potri.T147600	4.057	1.687	3.08	3.785	4.29
	15	PtCpn60-2.3	Potri.017G113600	3.243	1.535	2.965	2.933	3.81
	16	PtCpn60-4.1	Potri.004G133800	13.13	11.644	12.314	12.732	14.896
	17	PtCpn60-4.2	Potri.T046300	0.631	0.349	0.36	0.479	0.582
	18	PtCpn60-4.3	Potri.018G138200	3.934	4.38	3.891	3.828	4.772
	19	PtCpn60-5.1	Potri.002G142700	2.465	3.457	2.216	3.364	2.862
	20	PtCpn60-5.2	Potri.014G058500	23.583	16.293	19.48	20.045	22.884
	21	PtCpn60-6.1	Potri.004G195300	11.014	15.029	9.752	9.164	11.979
	22	PtCpn60-6.2	Potri.009G157400	11.017	9.236	10.588	10.833	13.483
	23	PtCpn60-7.1	Potri.001G341100	32.066	23.779	29.459	26.436	37.485
	24	PtCpn60-7.2	Potri.006G128600	3.094	15.602	2.544	2.783	2.601
	25	PtCpn60-8.1	Potri.012G051300	4.344	2.541	4.284	3.555	5.17
	26	PtCpn60-8.2	Potri.015G042600	11.386	14.466	11.82	9.504	14.024
	27	PtCpn60-9.1	Potri.008G182300	15.358	15.859	13.459	15.14	15.191
	28	PtCpn60-9.2	Potri.010G051700	10.781	8.962	9.394	11.305	13.466
Hsp70		Gene Name	Gene locus	1d-0h-CK	1d-2h-HT	1d-2h-CK	1d-R2h-HT	1d-R2h-CK
	1	PtHsp70-1	Potri.010G205800	66.039	91.448	41.623	5.81	62.092
	2	PtHsp70-2	Potri.008G054600	51.903	38.808	34.623	7.076	63.465
	3	PtHsp70-3	Potri.010G205700	118.037	112.9	79.094	10.779	134.847
	4	PtHsp70-4	Potri.008G054700	108.967	64.508	75.559	15.305	131.225
	5	PtHsp70-5	Potri.010G206600	40.834	398.519	15.283	2.656	17.925
	6	PtHsp70-6	Potri.008G054000	6.433	71.792	2.997	0.673	3.973
	7	PtHsp70-7	Potri.001G042700	3.464	73.896	0.051	0.261	0.182
	8	PtHsp70-8	Potri.003G184000	0.946	4.139	0.487	0.441	0.647
	9	PtHsp70-9	Potri.001G042600	22.47	417.858	0.409	1.405	0.138
	10	PtHsp70-10	Potri.008G054900	0.437	0.388	0.372	0.562	0.682
	11	PtHsp70-BIP1	Potri.001G087500	42.798	53.315	32.939	18.27	42.481
	12	PtHsp70-BIP2	Potri.003G143600	25.282	49.321	17.872	8.928	29.05
	13	PtHsp70-BIP3	Potri.012G017600	1.95	3.639	1.321	0.703	2.178
	14	PtHsp70-BIP4	Potri.013G018000	5.853	104.286	0.349	3.433	0.19
	15	PtmtHsc70-1	Potri.009G079700	9.7	21.907	7.869	7.839	11.762
	16	PtmtHsc70-2	Potri.001G285500	4.265	17.746	3.092	1.845	5.292
	17	PtcpHsc70-1	Potri.004G224400	10.966	59.512	7.661	6.872	10.077
	18	PtcpHsc70-2	Potri.003G006300	21.514	96.296	14.908	9.128	16.637
	19	PtHsp70t-1	Potri.010G088600	5.52	105.268	0.224	1.01	0.374
	20	PtHsp70t-2	Potri.008G152000	1.453	11.983	0.943	1.233	0.618
Hsp100		Gene Name	Gene locus	1d-0h-CK	1d-2h-HT	1d-2h-CK	1d-R2h-HT	1d-R2h-CK
	1	PtHsp100-ClpB3	Potri.004G124800	0.894	1.774	1.12	1.67	0.881
	2	PtHsp100-ClpB5	Potri.006G262700	3.411	30.181	1.96	2.143	1.635
	3	PtHsp100-ClpC2	Potri.012G105900	12.692	21.925	10.955	15.98	13.089
	4	PtHsp100-ClpD2	Potri.012G112000	1.963	3.202	2.378	2.324	2.004
	5	PtHsp100-ClpB1	Potri.015G056900	8.528	86.237	2.173	1.526	2.151
	6	PtHsp100-ClpB2	Potri.015G057000	9.497	94.475	2.364	1.652	2.032
	7	PtHsp100-ClpC1	Potri.015G105100	9.12	14.177	12.032	12.785	11.304
	8	PtHsp100-ClpD1	Potri.015G110000	0.645	0.609	0.574	1.836	0.538
	9	PtHsp100-ClpB4	Potri.017G090600	8.738	70.985	6.592	5.266	5.437
