# Supplementary material for: Hsf and Hsp gene families in Populus: genome-wide identification, organization and correlated expression during development and in stress responses
Source: BMC Genomics. 2015 Mar 14;16(1):181. doi: 10.1186/s12864-015-1398-3 (PMC4373061; doi:10.1186/s12864-015-1398-3)
Supplement: Additional file 11: Table S10. — Primer sequences used in qRT-PCR analysis. [file 12864_2015_1398_MOESM11_ESM.xlsx]

## Sheet: Sheet1
Table S10. Primers used in qRT-PCR analysis.
Family	Gene	Forward primer (5'-3')	Reverse primer (5'-3')
Hsf	PtHsfA2	GATTTGGTTGCGAAACCTGT	TGTCAGCAACGGAAGTTGAG
	PtHsf-A6b	GCTTGGTTACTTGGGTTCCA	TTGCTTCCCCTCTTGGAATA
	PtHsf-A6a	GTTGGTTGAGCAGCTTGGTT	ACCCAATTGGCTTTTGTCAG
	PtHsf-A7b	AGTGCTGGAGGAGGTGAAGA	CTGCTACCGCAATGAAATGA
	PtHsf-A7a	GCTTGGGTTATCTGGGTTCA	GCCTAATGGCATCCAATGAC
	PtHsfB1	CTGCTGATTTTGCCAAGGATT	GAGGTTTGGGTTGTCGGAGAC
	PtHsf-B2a	GATTTCGAGGAGTTCTTCGCC	CCCTCTCGAGAATTTGCATAAGT
sHsp	Pt18.1I-sHsp	CCCAAGGAAGAAGCAGTCAA	TCACCACACACCTCGACCTA
	Pt18.3I-sHsp	GGAAAATGGGGTCTTGACAG	CAAAGCACCCAAACACATCA
	Pt16.9VI-sHsp	CCCGATGTTAGGGTTGTTGA	AAAGCCATTACACCGCAAAC
	Pt25.8VI-sHsp	GGTGAATGGTGTGCTCACTG	AAGACACACATGCCATTCCA
Hsp60	PtHsp60-1	GCAAATGCCACCAACGACA	CTATCAATTCACCAATTTCCCTCT
	PtCpn60-a1	TGCATCTGTAGCTGGAATGG	ATATGCCGCCAGAAAAACAC
	PtCpn60-b1	TGAAGATCTGATGGCTGCTG	AGGGCCCCTGATCTTATTTG
Hsp70	PtHsp70-5	TGGCAGCATGGATGAAGATA	CGGACAAACAGGGGTAGAAA
	PtmtHsc70-2	TTGGAGAGCACATGTCCAAG	AGCCATGTCAAAAATGACAGC
	PtcpHsc70-2	CGGCGGAATTGGTGGAA	CACTACCCTAACGGGGCCT
Hsp100	PtHsp100-ClpB2	ACCAACTAGTGAGGATCGATATGTC	CTTTCTCCACTTCATCAAACAACAC
	PtHsp100-ClpB4	AGTGAGTCTGTGTCCTTCCTCATC	CTAGTCCTCTGAAAACGGGCA
	PtHsp100-ClpB5	TTCCTCCCCAGAACAGATTG	TCCTTTTTACAAGGGGCAAA
Internal Control	PtTub	GATTTGTCCCTCGCGCTGT	TCGGTATAATGACCCTTGGCC
